# Supplementary material for: The Oncosuppressive Properties of KCTD1: Its Role in Cell Growth and Mobility
Source: Biology (Basel). 2023 Mar 21;12(3):481. doi: 10.3390/biology12030481 (PMC10045846; doi:10.3390/biology12030481)
Supplement: Supplementary file 1 [file biology-12-00481-s001.zip]

Archive with 1 entries (1 files):
- biology-2213501-supplementary.pdf
